# Supplementary material for: Genetic diversity and signatures of selection in Icelandic horses and Exmoor ponies
Source: BMC Genomics. 2024 Aug 8;25:772. doi: 10.1186/s12864-024-10682-8 (PMC11308356; doi:10.1186/s12864-024-10682-8)
Supplement: Supplementary file 2 — Supplementary Material 2 [file 12864_2024_10682_MOESM2_ESM.xlsx]

## Sheet: Overlapping ROH islands
List of shared ROH islands by the Icelandic horse and Exmoor pony.
Table S3: A list of overlapping ROH islands in the two breeds along with annotated genes within and in the vicinity of these ROH.
Breed	ECA	Start to end position	Length (kb)	nSNP	Annotated genes within ROH island	Annotated genes in ±500 kb vicinity of ROH island
IS	1	67,389,497-67,582,737	193.2	16	//	ZCCHC24, ANXA11, ENSECAG00000045443, TMEM254, AGT, COG2, ENSECAG00000050926
EXM	1	67,339,626-67,444,557	104.9	12	//
IS	3	37,237,743-37,404,774	167	17	ENSECAG00000035883, ENSECAG00000024154	ZNF276, FANCA, SPIRE2, TCF25, MC1R, TUBB3, DEF8, ENSECAG00000059901, ENSECAG00000053067, GAS8, ENSECAG00000054825, DBNDD1, URAH, ENSECAG00000013571, ENSECAG00000059778, ENSECAG00000018058, ENSECAG00000022280, ENSECAG00000024154, ENSECAG00000035883, ENSECAG00000024558, SLC9B2, ENSECAG00000053946, SLC9B1, CISD2, ENSECAG00000020678, MANBA
EXM	3	37,274,078-37,371,559	97.5	11	ENSECAG00000035883
		37,378,330-37,408,556	30.2	5	ENSECAG00000024558
IS	8	32,729,597-32,814,795	85.2	9	ENSECAG00000058298	PGAM5, ANKLE2, GOLGA3, CHFR, ENSECAG00000054190, ZNF605, ZNF26, ZNF891, ZNF84, ZNF140, ZNF10, ENSECAG00000053544, ZNF268, ANHX, ENSECAG00000058298
EXM	8	32,704,885-32,809,171	104.3	8	ENSECAG00000058298
IS	9	73,177,420-73,177,420	0	1	ENSECAG00000046146	ENSECAG00000022588, ENSECAG00000046146, ENSECAG00000053909, ENSECAG00000023276, CYRIB, ASAP1
		73,198,547-73,286,648	88.1	14	ENSECAG00000023276, CYRIB
EXM	9	73,072,557-73,156,479	83.9	5	ENSECAG00000022588, ENSECAG00000046146, ENSECAG00000053909
IS	11	25,277,282-25,336,522	59.2	9	ABI3, ZNF652	HOXB13, TTLL6, ENSECAG00000059603, CALCOCO2, ATP5MC1, UBE2Z, SNF8, ENSECAG00000046431, GIP, IGF2BP1, B4GALNT2, GNGT2, ABI3, PHOSPHO1, ZNF652, PHB1, NXPH3, SPOP, FAM117A, KAT7, TAC4, DLX4
		29,120,371-29,172,299	51.9	8	//	KIF2B
		29,181,352-29,237,132	55.8	5	//
EXM	11	30,266,841-30,334,358	67.5	12	MMD	TOM1L1, COX11, STXBP4, HLF, MMD, ENSECAG00000029510, SMIM36, TMEM100, PCTP, ENSECAG00000060362, ENSECAG00000048512, ANKFN1, NOG, C11H17orf67, DGKE, ENSECAG00000024430, ENSECAG00000054213, COIL, SCPEP1, AKAP1
		30,337,405-30,339,077	1.7	2	//
		30,371,968-30,440,645	68.7	8	SMIM36
		30,455,100-30,457,446	2.3	2	//
		30,471,631-30,600,164	128.5	21	TMEM100
		30,616,586-30,616,586	0	1	ENSECAG00000060362
		30,722,954-30,853,756	130.8	16	ENSECAG00000048512
		30,864,073-30,902,143	38.1	7	ANKFN1
		30,906,432-30,998,404	92	13	ANKFN1
		31,290,801-31,299,072	8.3	4	ANKFN1
		31,303,121-31,311,231	8.1	3	//
		31,320,686-31,495,910	175.2	26	NOG
IS	17	18,519,352-18,692,423	173.1	26	//	FOXO1, MRPS31, VPS36, CKAP2, NEK3, NEK5, ALG11, ATP7B
		18,706,560-18,829,942	123.4	17	FOXO1
EXM	17	18,519,352-18,655,669	136.3	21	//
		18,735,602-18,829,942	94.3	14	FOXO1
IS	19	2,299,299-2,429,268	130	20	MLF1, ENSECAG00000052824, ENSECAG00000051675, ENSECAG00000045693, ENSECAG00000059152	RSRC1, MLF1, ENSECAG00000052824, ENSECAG00000051675, ENSECAG00000045693, ENSECAG00000059152, ENSECAG00000050043, ENSECAG00000044078, ENSECAG00000059240, ENSECAG00000045896
EXM	19	2,299,299-2,421,930	122.6	19	MLF1, ENSECAG00000052824, ENSECAG00000051675, ENSECAG00000045693
