# Supplementary material for: Genetic diversity and signatures of selection in Icelandic horses and Exmoor ponies
Source: BMC Genomics. 2024 Aug 8;25:772. doi: 10.1186/s12864-024-10682-8 (PMC11308356; doi:10.1186/s12864-024-10682-8)
Supplement: Supplementary file 3 — Supplementary Material 3 [file 12864_2024_10682_MOESM3_ESM.xlsx]

## Sheet: Complete ROH list
List of all identified ROH islands for the Icelandic horse and the Exmoor pony.
Table S2: A complete list of all identified ROH islands for the Icelandic horse and the Exmoor pony along with annotated genes within and in the ± 500 kb vicinity of each ROH.
Breed	ECA	Start to end position	Length (kb)	nSNP	Annotated genes within ROH island	Annotated genes in ±500 kb vicinity of ROH island
IS	1	26,821,929-26,922,176	100.2	19	SH3PXD2A, NEURL1	CFAP43, COL17A1, SLK, STN1, SH3PXD2A, NEURL1, CALHM3, CALHM1, CALHM2, PDCD11, ENSECAG00000028196, TAF5, PCGF6, NT5C2, INA, CNNM2
		67,389,497-67,582,737	193.2	16	//	ZCCHC24, ANXA11, ENSECAG00000045443, TMEM254, AGT, COG2, ENSECAG00000050926
IS	3	37,237,743-37,404,774	167	17	ENSECAG00000035883, ENSECAG00000024154	ENSECAG00000035883, ENSECAG00000024154, ENSECAG00000022280, ENSECAG00000018058, ENSECAG00000059778, ENSECAG00000013571, URAH, DBNDD1, ENSECAG00000054825, GAS8, ENSECAG00000059901, ENSECAG00000053067, DEF8, TUBB3, MC1R, TCF25, SPIRE2, FANCA, ZNF276, ENSECAG00000024558, SLC9B2, ENSECAG00000053946, SLC9B1, CISD2, ENSECAG00000020678, MANBA
		38,599,734-38,739,271	139.5	18	BANK1	SLC39A8, BANK1, ENSECAG00000009124, PPP3CA
IS	4	25,591,154-25,671,384	80.2	2	//	VOPP1
		46,827,266-46,931,740	104.5	13	ETV1	ETV1, DGKB
IS	5	11,679,980-11,716,497	36.5	4	//	COP1, PAPPA2, ASTN1
		43,943,069-43,949,457	6.4	5	//	ANP32E, ENSECAG00000057654, ENSECAG00000044747, PLEKHO1, VPS45, OTUD7B, MTMR11, SV2A, BOLA1, H2AC20, H2BC20, ENSECAG00000054279, H2AC19, H2BC20, H2BC19, ENSECAG00000046705, H2BC18, ENSECAG00000037030, ENSECAG00000014464, ENSECAG00000013628, ENSECAG00000013941, ENSECAG00000037385, POLR3GL, HJV, TXNIP, ANKRD34A, LIX1L, ENSECAG00000046198, RBM8A, GNRHR2, PEX11B, ITGA10
		43,970,632-44,043,839	73.2	13	ENSECAG00000014464
IS	7	51,980,468-51,980,468	0	1	ENSECAG00000058428	ICAM4, S1PR2, ICAM1, MRPL4, DNMT1, PPAN, ANGPTL6, SHFL, ENSECAG00000054461, RDH8, COL5A3, OLFM2, PIN1, UBL5, FBXL12, ENSECAG00000050606, ENSECAG00000048012, ENSECAG00000009130, ENSECAG00000040670, ENSECAG00000058428, ENSECAG00000011512, ENSECAG00000054486, ENSECAG00000041510, ENSECAG00000045237, ENSECAG00000043270, ENSECAG00000043476, ENSECAG00000042590, ENSECAG00000057487
IS	8	25,032,239-25,057,042	24.8	7	CLIP1	ORAI1, MORN3, TMEM120B, RHOF, SETD1B, HPD, PSMD9, CFAP251, BCL7A, MLXIP, IL31, LRRC43, B3GNT4, DIABLO, VPS33A, CLIP1, ZCCHC8, RSRC2, KNTC1, ENSECAG00000048330, HCAR1, DENR, CCDC62, HIP1R, ABCB9, OGFOD2, ARL6IP4, PITPNM2
		32,729,597-32,814,795	85.2	9	ENSECAG00000058298	PGAM5, ANKLE2, GOLGA3, CHFR, ENSECAG00000054190, ZNF605, ZNF26, ZNF891, ZNF84, ZNF140, ZNF10, ENSECAG00000053544, ZNF268, ANHX, ENSECAG00000058298
IS	9	73,177,420-73,177,420	0	1	ENSECAG00000046146	ENSECAG00000022588, ENSECAG00000046146, ENSECAG00000053909, ENSECAG00000023276, CYRIB, ASAP1
		73,198,547-73,286,648	88.1	14	ENSECAG00000023276, CYRIB
IS	11	25,277,282-25,336,522	59.2	9	ABI3, ZNF652	HOXB13, TTLL6, ENSECAG00000059603, CALCOCO2, ATP5MC1, UBE2Z, SNF8, ENSECAG00000046431, GIP, IGF2BP1, B4GALNT2, GNGT2, ABI3, PHOSPHO1, ZNF652, PHB1, NXPH3, SPOP, FAM117A, KAT7, TAC4, DLX4
		29,120,371-29,172,299	51.9	8	//	KIF2B
		29,181,352-29,237,132	55.8	5	//
IS	12	29,158,510-29,221,471	63	4	DPF2, FRMD8	EHD1, ATG2A, PPP2R5B, GPHA2, BATF2, ARL2, SNX15, SAC3D1, NAALADL1, CDCA5, ZFPL1, VPS51, TM7SF2, ENSECAG00000021956, ZNHIT2, SYVN1, MRPL49, ENSECAG00000031458, CAPN1, ENSECAG00000023574, POLA2, CDC42EP2, DPF2, SLC25A45, FRMD8, SCYL1, LTBP3, ZNRD2, EHBP1L1, KCNK7, MAP3K11, PCNX3, RELA, RNASEH2C, KAT5, AP5B1, OVOL1, SNX32, CFL1, MUS81, EFEMP2, FIBP, CTSW, CCDC85B, FOSL1
IS	17	18,182,793-18,182,793	0	1	//	COG6, FOXO1, MRPS31, VPS36, CKAP2, NEK3, NEK5, ALG11, ATP7B
		18,209,086-18,219,825	10.739	3	//
		18,519,352-18,692,423	173.1	26	//
		18,706,560-18,829,942	123.4	17	FOXO1
		50,290,519-50,523,326	232.8	36	SLAIN1, EDNRB	MYCBP2, SCEL, SLAIN1, EDNRB
IS	18	11,127,521-11,261,791	134.3	10	ENSECAG00000051098	TMEM185B, ENSECAG00000030484, EPB41L5, ENSECAG00000053964, ENSECAG00000053729, PTPN4, ENSECAG00000051098, TMEM177, ENSECAG00000046165, ENSECAG00000036051, SCTR, ENSECAG00000031200, DBI, C18H2orf76
IS	19	2,299,299-2,429,268	130	20	MLF1, ENSECAG00000052824, ENSECAG00000051675, ENSECAG00000045693, ENSECAG00000059152	RSRC1, MLF1, ENSECAG00000052824, ENSECAG00000051675, ENSECAG00000045693, ENSECAG00000059152, ENSECAG00000050043, ENSECAG00000044078, ENSECAG00000059240, ENSECAG00000045896
		7,187,155-7,316,545	129.4	39	//	//
IS	20	30,299,881-30,299,881	0	1	ENSECAG00000054624, ENSECAG00000059928	TRIM40, TRIM10, TRIM15, TRIM26, ENSECAG00000054624, ENSECAG00000030648, ENSECAG00000034339, ENSECAG00000051521, ENSECAG00000056509, ENSECAG00000050431, ENSECAG00000019052, ENSECAG00000059928, TRIM39, RPP21, GNL1, PRR3, ABCF1, PPP1R10, MRPS18B, ATAT1, C6orf136, DHX16, PPP1R18, NRM, MDC1, TUBB, FLOT1, IER3, DDR1, GTF2H4
IS	23	20,150,346-20,321,393	171	31	MAMDC2, CFAP95	KLF9, SMC5, MAMDC2, CFAP95, PTAR1, APBA1, ENSECAG00000057227, ENSECAG00000051226, ENTREP1
		21,584,553-21,696,531	112	21	PGM5, ENSECAG00000003227	PIP5K1B, PABIR1, ENSECAG00000044520, PGM5, TMEM252, ENSECAG00000003227, ENSECAG00000014036, ENSECAG00000041352, DOCK8, KANK1, DMRT1, DMRT3, DMRT2
		21,771,215-21,877,092	105.9	17	DOCK8
		22,117,843-22,706,518	588.7	117	KANK1, DMRT1, DMRT3, DMRT2
		22,713,935-22,824,988	111.1	26	//
IS	29	2,129,229-2,276,043	146.8	13	//	ENSECAG00000055341
EXM	1	31,675,312-31,897,439	222.1	38	CRTAC1, GOLGA7B, SFRP5, ZFYVE27, MARVELD1, AVPI1, PI4K2A, MORN4, HOGA1, C10orf62, ANKRD2, UBTD1	R3HCC1L, LOXL4, CRTAC1, GOLGA7B, SFRP5, ZFYVE27, MARVELD1, AVPI1, PI4K2A, MORN4, HOGA1, C10orf62, ANKRD2, UBTD1, SFRP5, MMS19, ZDHHC16, EXOSC1, PGAM1, RRP12, FRAT2, FRAT1, ARHGAP19, SLIT1
		39,435,497-39,558,186	122.7	19	LIPA, CH25H	PANK1, SLC16A12, ENSECAG00000032818, ENSECAG00000047393, ENSECAG00000004433, ENSECAG00000044124, ENSECAG00000045402, ENSECAG00000033029, IFIT3, LIPA, IFIT2, CH25H, FAS, ACTA2, STAMBPL1, ANKRD22, LIPM, LIPK
		67,339,626-67,444,557	104.9	12	//	AGT, COG2, ENSECAG00000050926, TMEM254, ENSECAG00000045443, ANXA11, ZCCHC24
		114,371,997-114,398,670	26.7	5	OCA2	GABRG3, ENSECAG00000057600, OCA2, HERC2, ENSECAG00000056944, NIPA1, NIPA2
		114,458,823-114,477,224	18.4	5	OCA2
		135,246,196-135,292,087	45.9	5	TCF12, ENSECAG00000045013, ENSECAG00000055172	CGNL1, TCF12, ENSECAG00000045013, ENSECAG00000055172, ZNF280D, ENSECAG00000059798, MNS1
		135,301,139-135,359,027	57.9	12	TCF12, ENSECAG00000045013, ENSECAG00000055172
EXM	2	8,525,553-8,631,315	105.8	20	FAF1	C2H1orf185, ENSECAG00000055972, CDKN2C, FAF1, ENSECAG00000044105, DMRTA2, ELAVL4, ENSECAG00000059132
		100,263,258-100,281,953	18.7	15	//	C2H4orf33, SCLT1, JADE1
		100,285,549-100,336,159	50.6	37	//
		100,339,374-100,377,266	37.9	27	//
EXM	3	22,678,786-22,805,173	126.4	21	IST1, ZNF821, ATXN1L, AP1G1, ENSECAG00000010937, ENSECAG00000039864	IST1, PKD1L3, DHODH, TXNL4B, ENSECAG00000021580, DHX38, PMFBP1, ENSECAG00000050347, ZNF821, ATXN1L, AP1G1, ENSECAG00000010937, ENSECAG00000039864, PHLPP2, MARVELD3, TAT, CHST4, ENSECAG00000050658, ZNF19, ZNF23, ENSECAG00000034456, CALB2, CMTR2
		37,274,078-37,371,559	97.5	11	ENSECAG00000035883	ENSECAG00000035883, ENSECAG00000024154, ENSECAG00000022280, ENSECAG00000018058, ENSECAG00000059778, ENSECAG00000013571, URAH, DBNDD1, ENSECAG00000054825, GAS8, ENSECAG00000059901, ENSECAG00000053067, DEF8, TUBB3, MC1R, TCF25, SPIRE2, FANCA, ZNF276, ENSECAG00000024558, SLC9B2, ENSECAG00000053946, SLC9B1, CISD2, ENSECAG00000020678, MANBA
		37,378,330-37,408,556	30.2	5	ENSECAG00000024558
		58,370,298-58,442,558	72.3	10	//	FGF5, PRDM8, ANTXR2, ENSECAG00000002184, ENSECAG00000057492, GK2, ENSECAG00000039776, ENSECAG00000035157
		58,444,588-58,444,588	0	1	//
		58,467,030-58,469,630	2.6	2	//
		103,940,603-103,974,883	34.3	4	//	GBA3, ADGRA3, KCNIP4
EXM	4	27,884,905-27,923,130	38.2	7	ENSECAG00000052244	PCLO, ENSECAG00000052244, SEMA3E
		58,356,677-58,358,479	1.8	2	HOXA6	SKAP2, HOXA1, HOXA2, HOXA3, HOXA5, HOXA6, HOXA7, HOXA9, HOXA10, HOXA11, HOXA13, EVX1, HIBADH
		65,859,399-66,057,357	198	39	EEPD1, ANLN, MATCAP2	HERPUD2, SEPTIN7, EEPD1, ANLN, MATCAP2, AOAH, ELMO1
		66,080,628-66,080,673	0	2	ANLN, MATCAP2
		66,085,036-66,096,634	11.6	5	ANLN, MATCAP2
		66,105,989-66,138,049	32.1	5	ANLN, MATCAP2
		66,152,662-66,179,526	26.9	5	ANLN
EXM	5	28,507,672-28,637,157	129.5	28	FAM78B	ENSECAG00000016667, ENSECAG00000022247, ENSECAG00000000661, ENSECAG00000013370, FAM78B, UCK2, TMCO1, ALDH9A1, MGST3
		51,484,587-51,594,510	109.9	16	PTPN22, RSBN1, PHTF1, MAGI3	SYT6, OLFML3, HIPK1, DCLRE1B, AP4B1, ENSECAG00000048631, PTPN22, RSBN1, PHTF1, MAGI3, ENSECAG00000037106, LRIG2
EXM	6	52,492,878-52,513,362	20.5	14	//	LMNTD1, ENSECAG00000054536, ENSECAG00000044737, RASSF8, BHLHE41, SSPN, ITPR2
		53,669,519-53,751,218	81.7	58	PPFIBP1	INTS13, FGFR1OP2, TM7SF3, MED21, STK38L, ARNTL2, SMCO2, PPFIBP1, C6H12orf71, REP15, MRPS35, MANSC4, KLHL42, ENSECAG00000033589, PTHLH
EXM	7	24,293,079-24,430,999	137.9	36	//	CADM1
		34,676,283-34,834,425	158.1	10	PKNOX2	SPA17, VSIG2, ESAM, MSANTD2, ROBO3, ROBO4, HEPACAM, CCDC15, SLC37A2, TMEM218, PKNOX2, FEZ1, EI24, STT3A, CHEK1, ACRV1, ENSECAG00000016303
		73,691,018-73,691,018	0	1	NUMA1	ARAP1, PDE2A, ENSECAG00000028304, CLPB, PHOX2A, INPPL1, FOLR2, ENSECAG00000020411, ANAPC15, TOMT, LAMTOR1, NUMA1, RNF121, XNDC1, TRPC2, ART5, ART1, CHRNA10, NUP98, ENSECAG00000055775, PGAP2, RHOG, STIM1
		88,532,639-88,643,097	110.5	5	ENSECAG00000011404, ENSECAG00000032096, ENSECAG00000030592, ENSECAG00000013758	OTOG, MYOD1, KCNC1, SERGEF, SAAL1, ENSECAG00000011404, ENSECAG00000032096, ENSECAG00000030592, ENSECAG00000013758, ENSECAG00000034393, ENSECAG00000048632, ENSECAG00000036499, HPS5, GTF2H1, LDHA, LDHC, TSG101, UEVLD, SPTY2D1, TMEM86A, ENSECAG00000050200
EXM	8	211,166-248,513	37.3	8	CCDC188, ZDHHC8, RANBP1, TRMT2A, DGCR8	ENSECAG00000026825, ENSECAG00000038666, RTN4R, CCDC188, ZDHHC8, RANBP1, TRMT2A, DGCR8, TANGO2, ENSECAG00000045428, ENSECAG00000005359, ARVCF, TXNRD2, GNB1L, TBX1, SEPTIN5, CLDN5, CDC45, UFD1, HIRA, MRPL40, ENSECAG00000045279, ENSECAG00000056680
		20,564,741-20,580,158	15.4	3	//	TBX3, TBX5, RBM19
		20,588,303-20,896,604	308.3	50	TBX3, TBX5
		32,704,885-32,809,171	104.3	8	ENSECAG00000058298	ENSECAG00000058298, ANHX, ZNF268, ZNF10, ZNF140, ZNF84, ZNF891, ZNF26, ZNF605, ENSECAG00000054190, CHFR, GOLGA3, ANKLE2, PGAM5
EXM	9	45,506,681-45,573,864	67.2	11	MTDH	CPQ, TSPYL5, MTDH, LAPTM4B, MATN2, RPL30, ERICH5, RIDA, POP1, NIPAL2, KCNS2, STK3, OSR2, VPS13B, ENSECAG00000047767, ENSECAG00000058264, ENSECAG00000058443, ENSECAG00000048128, ENSECAG00000045630, RGS22, SPAG1, RNF19A, ANKRD46, SNX31, PABPC1
		46,401,601-46,416,678	15.1	5	STK3
		46,423,117-46,599,458	176.3	35	STK3, OSR2
		46,610,809-46,640,477	29.7	8	//
		46,656,565-46,775,439	118.9	19	VPS13B
		46,795,940-46,799,714	3.8	2	VPS13B, ENSECAG00000047767, ENSECAG00000058264
		46,809,944-46,818,701	8.8	4	VPS13B, ENSECAG00000047767, ENSECAG00000058264
		46,826,337-46,826,337	0	1	VPS13B, ENSECAG00000047767, ENSECAG00000058264
		46,832,676-46,924,978	92.3	17	VPS13B, ENSECAG00000047767, ENSECAG00000058264, ENSECAG00000058443
		46,940,670-46,975,919	35.2	4	VPS13B, ENSECAG00000047767, ENSECAG00000058264, ENSECAG00000058443
		46,993,156-47,000,419	7.3	6	VPS13B, ENSECAG00000058443, ENSECAG00000048128
		47,013,557-47,112,024	98.5	20	VPS13B, ENSECAG00000058443, ENSECAG00000048128, ENSECAG00000045630
		47,197,890-47,320,154	122.3	21	VPS13B
		47,350,462-47,353,493	3	2	VPS13B
		47,416,428-47,428,725	12.3	4	VPS13B
		47,493,768-47,503,940	10.2	4	RGS22
		47,519,457-47,624,363	104.9	18	RGS22
		47,640,971-47,850,493	209.5	33	RGS22, SPAG1, RNF19A
		73,072,557-73,156,479	83.9	5	ENSECAG00000022588, ENSECAG00000046146, ENSECAG00000053909	ENSECAG00000022588, ENSECAG00000046146, ENSECAG00000053909, ENSECAG00000023276, CYRIB, ASAP1
		84,817,255-84,926,586	109.3	18	SPATC1, SMPD5, OPLAH, EXOSC4, GPAA1, CYC1, MAF1, WDR97, HGH1, SHARPIN, TSSK5, ENSECAG00000039090, MROH1	TIGD5, NAPRT, EEF1D, GFUS, ENSECAG00000035597, MROH6, PYCR3, ZNF623, ENSECAG00000058513, ENSECAG00000012218, MAPK15, CCDC166, FAM83H, SCRIB, PUF60, NRBP2, PLEC, PARP10A, GRINA, ENSECAG00000058594, SPATC1, SMPD5, OPLAH, EXOSC4, GPAA1, CYC1, MAF1, WDR97, HGH1, SHARPIN, TSSK5, ENSECAG00000039090, MROH1, BOP1, HSF1, DGAT1, ENSECAG00000030557, ENSECAG00000036365, TMEM249, FBXL6, ENSECAG00000015936, AD…
EXM	11	30,266,841-30,334,358	67.5	12	MMD	TOM1L1, COX11, STXBP4, HLF, MMD, ENSECAG00000029510, SMIM36, TMEM100, PCTP, ENSECAG00000060362, ENSECAG00000048512, ANKFN1, NOG, C11H17orf67, DGKE, ENSECAG00000024430, ENSECAG00000054213, COIL, SCPEP1, AKAP1
		30,337,405-30,339,077	1.7	2	//
		30,371,968-30,440,645	68.7	8	SMIM36
		30,455,100-30,457,446	2.3	2	//
		30,471,631-30,600,164	128.5	21	TMEM100
		30,616,586-30,616,586	0	1	ENSECAG00000060362
		30,722,954-30,853,756	130.8	16	ENSECAG00000048512
		30,864,073-30,902,143	38.1	7	ANKFN1
		30,906,432-30,998,404	92	13	ANKFN1
		31,290,801-31,299,072	8.3	4	ANKFN1
		31,303,121-31,311,231	8.1	3	//
		31,320,686-31,495,910	175.2	26	NOG
		33,050,441-33,198,699	148.3	22	TEX14	ENSECAG00000030463, ENSECAG00000058394, OR4D1, OR4D2H, EPX, MKS1, LPO, MPO, TSPOAP1, SUPT4H1, RNF43, HSF5, MTMR4, TEX14, ENSECAG00000059384, ENSECAG00000020248, RAD51C, PPM1E, TRIM37, ENSECAG00000044134, ENSECAG00000047688, PRR11, SMG8
		35,217,997-35,380,184	162.2	27	BCAS3	TBX4, TBX2, BCAS3, ENSECAG00000003698, PPM1D, APPBP2, CHCT1, ENSECAG00000046356, USP32, CA4, ZNHIT3, MYO19, PIGW, GGNBP2
		35,504,869-35,624,825	120	19	BCAS3, PPM1D
		35,635,569-35,693,608	58	11	PPM1D
		46,854,169-46,962,459	108.3	13	OR1D3, OR2O2, OR2T87, OR2T86, ENSECAG00000043084	PAFAH1B1, CLUH, CCDC92B, RAP1GAP2, OR1D3, OR2O2, OR2T87, OR2T86, ENSECAG00000043084, OR3A2E, OR1A1F, OR1A8, OR1A1H, OR3A2, OR3A4, OR3A16, OR1R1P, OR1E1, SPATA22
EXM	12	30,268,118-30,351,428	83.3	16	CCS, RBM14, RBM4B, SPTBN2	GAL3ST3, SF3B2, PACS1, RAB1B, CNIH2, YIF1A, TMEM151A, CD248, RIN1, BRMS1, B4GAT1, SLC29A2, ENSECAG00000035471, NPAS4, MRPL11, PELI3, DPP3, BBS1, ZDHHC24, CTSF, CCDC87, CCS, RBM14, RBM4B, SPTBN2, RCE1, LRFN4, PC, C12H11orf86, SYT12, RHOD, ENSECAG00000037664, KDM2A, GRK2, ANKRD13D, SSH3
EXM	14	29,726,852-29,838,257	111.4	19	DPYSL3	SPINK5, SCGB3A2, JAKMIP2, DPYSL3, STK32A, PPP2R2B
		58,444,487-58,445,988	1.5	2	DCP2	YTHDC2, MCC, DCP2, REEP5, SRP19, APC, EPB41L4A
		64,302,781-64,542,861	240.1	38	//	//
EXM	15	9,714,249-9,714,249	0	1	AFF3	CHST10, LONRF2, ENSECAG00000044204, ENSECAG00000054214, AFF3, REV1, EIF5B, TXNDC9, LYG1, LYG2, MRPL30, MITD1, LIPT1, TSGA10, ENSECAG00000059714, CRACDL
		9,722,484-9,722,484	0	1	AFF3
		9,728,271-9,728,271	0	1	AFF3
		10,140,286-10,148,857	8.6	2	REV1
		10,154,743-10,399,931	245.2	38	REV1, EIF5B, TXNDC9, LYG1, LYG2
		66,240,443-66,456,467	216	28	ENSECAG00000058364, ENSECAG00000037149	SRD5A2, ENSECAG00000039673, ENSECAG00000058364, ENSECAG00000037149, EHD3, CAPN14, GALNT14
EXM	16	43,169,901-43,209,888	40	9	ZDHHC3, TMEM42	LARS2, TMEM158, CDCP1, CLEC3B, EXOSC7, ZDHHC3, TMEM42, KIF15, ENSECAG00000048572, ENSECAG00000059617, ENSECAG00000039188, KIAA1143, ZNF502, ENSECAG00000058284, ENSECAG00000052221, ZNF35, ZNF197, ZNF660, ENSECAG00000015620, ENSECAG00000058220, ENSECAG00000057089, ENSECAG00000035151, ZNF445, TCAIM, TOPAZ1
		43,226,677-43,226,677	0	1	TMEM42
		57,679,969-57,694,085	14.1	4	NEK10	EOMES, SLC4A7, NEK10, LRRC3B
		57,701,885-57,831,159	129.3	28	NEK10
		87,571,545-87,662,191	90.6	12	ARHGEF26, ENSECAG00000023848	ARHGEF26, ENSECAG00000023848, DHX36, GPR149
EXM	17	18,519,352-18,655,669	136.3	21	//	FOXO1, MRPS31, VPS36, CKAP2, NEK3, NEK5, ALG11, ATP7B, CCDC70, TMEM272, WDFY2, ENSECAG00000058923, INTS6, SERPINE3, FAM124A, C13orf42, ENSECAG00000000195, RNASEH2B, DLEU7
		18,735,602-18,829,942	94.3	14	FOXO1
		18,840,733-18,868,726	28	7	FOXO1
		18,979,367-19,073,894	94.5	11	VPS36, CKAP2, NEK3, NEK5
		19,130,999-19,130,999	0	1	NEK5, ALG11
		19,813,679-19,930,053	116.4	16	SERPINE3, FAM124A
		19,950,991-19,973,405	22.4	7	FAM124A
EXM	18	29,482,049-29,627,542	145.5	21	//	//
		29,630,222-29,639,520	9.3	2	//
		29,643,317-29,656,522	13.2	5	//
		29,720,262-29,757,115	36.9	8	//
		39,593,564-39,692,147	98.6	20	DAPL1	CCDC148, PKP4, DAPL1, TANC1, WDSUB1, BAZ2B
		39,693,210-39,694,356	1.1	3	//
		39,704,394-39,858,744	154.4	30	TANC1
		46,146,450-46,236,542	90.1	18	SCN1A	CSRNP3, GALNT3, TTC21B, SCN1A, SCN9A, SCN7A
		48,539,402-48,638,960	99.6	18	NOSTRIN, SPC25, G6PC2	CERS6, NOSTRIN, SPC25, G6PC2, ABCB11, LRP2, DHRS9
		69,339,239-69,484,159	144.9	20	//	//
		78,579,848-78,667,345	87.5	10	CTLA4	CYP20A1, ABI2, ENSECAG00000022376, CD28, CTLA4, ICOS
		78,683,571-78,683,571	0	1	//
		82,484,658-82,513,480	28.8	8	//	CREB1, METTL21A, PLEKHM3, FZD5, ENSECAG00000039306, CRYGA, ENSECAG00000049516, CRYGB, C18H2orf80, IDH1, PIKFYVE, PTH2R
EXM	19	701,634-766,904	65.3	12	ENSECAG00000045368	KCNAB1, ENSECAG00000059269, SSR3, TIPARP, ENSECAG00000045368, ENSECAG00000006496, CCNL1, VEPH1
		2,299,299-2,421,930	122.6	19	MLF1, ENSECAG00000052824, ENSECAG00000051675, ENSECAG00000045693	RSRC1, MLF1, ENSECAG00000052824, ENSECAG00000051675, ENSECAG00000045693, ENSECAG00000059152, ENSECAG00000050043, ENSECAG00000044078, ENSECAG00000059240, ENSECAG00000045896
		49,432,555-49,506,679	74.1	14	//	NECTIN3
		49,516,883-49,556,212	39.3	8	//
EXM	21	31,963,455-32,065,385	101.9	26	ADAMTS12	C1QTNF3, AMACR, SLC45A2, RXFP3, ADAMTS12, TARS1
EXM	22	15,478,896-15,492,072	13.2	2	PLCB1	PLCB1, TMX4, HAO1
		15,507,090-15,539,971	32.9	9	PLCB1
		25,478,682-25,638,374	159.7	30	ZNF341, CHMP4B	ENSECAG00000023336, ENSECAG00000000778, SNTA1, CBFA2T2, NECAB3, ENSECAG00000049637, ACTL10, PXMP4, ZNF341, CHMP4B, RALY, EIF2S2, ENSECAG00000040547, ENSECAG00000055038, ASIP, ENSECAG00000020551, ENSECAG00000060369, ITCH, PIGU, TP53INP2, NCOA6
		25,912,035-26,060,652	148.6	12	ENSECAG00000055038, ASIP
		31,823,497-31,824,716	1.2	2	PLCG1	MAFB, TOP1, PLCG1, ZHX3, LPIN3, EMILIN3, CHD6
		36,500,003-36,692,872	192.9	44	EYA2	CDH22, SLC35C2, ELMO2, ENSECAG00000053536, OCSTAMP, SLC13A3, TP53RK, SLC2A10, EYA2, ZMYND8, NCOA3
		38,872,357-38,995,286	122.9	24	B4GALT5, SLC9A8, ENSECAG00000004411, SPATA2	ZNFX1, DDX27, ENSECAG00000015235, KCNB1, PTGIS, B4GALT5, SLC9A8, ENSECAG00000004411, SPATA2, RNF114, SNAI1, PEDS1, UBE2V1, CEBPB
		44,707,534-44,739,399	31.9	7	BMP7	RTF2, GCNT7, ENSECAG00000021060, TFAP2C, BMP7, ENSECAG00000038425, SPO11, ENSECAG00000054153, RAE1, RBM38, CTCFL, PCK1, ZBP1, PMEPA1, ENSECAG00000047328
		44,748,478-44,900,296	151.8	41	BMP7, ENSECAG00000038425, SPO11
		46,065,950-46,306,096	240.1	50	NPEPL1, ENSECAG00000004696, ENSECAG00000053157, ENSECAG00000040282, GNAS	ENSECAG00000022603, RAB22A, VAPB, APCDD1L, STX16, NPEPL1, ENSECAG00000004696, ENSECAG00000053157, ENSECAG00000040282, GNAS, NELFCD, CTSZ, TUBB1, ENSECAG00000060119, PRELID3B, ZNF831, EDN3, PHACTR3, SYCP2, FAM217B, PPP1R3D, CDH26, ENSECAG00000036432
		46,313,381-46,480,417	167	41	NELFCD, CTSZ, TUBB1, ENSECAG00000060119, PRELID3B
		46,749,727-46,878,890	129.2	25	PHACTR3
EXM	23	13,961,430-13,964,730	3.3	3	//	GNA14, VPS13A, ENSECAG00000033811, PRUNE2, GCNT1, ENSECAG00000037215, PCSK5
		14,000,747-14,017,592	16.8	5	PRUNE2
		14,033,838-14,045,804	12	5	PRUNE2
		14,712,843-14,820,548	107.7	24	PCSK5
		17,057,101-17,179,300	122.2	25	RORB, TRPM6	RORB, TRPM6, ENSECAG00000052040, C9orf40, ENSECAG00000038328, ALDH1A1
		18,434,523-18,538,303	103.8	19	C23H9orf85, ABHD17B	ZFAND5, GDA, ENSECAG00000047235, C23H9orf85, ENSECAG00000054576, ABHD17B, CEMIP2, TRPM3
		20,478,967-20,592,407	113.4	23	APBA1	MAMDC2, CFAP95, PTAR1, APBA1, ENSECAG00000057227, ENSECAG00000051226, ENTREP1, TJP2, FXN
EXM	24	16,374,545-16,425,073	50.5	4	ENSECAG00000031483, ENSECAG00000036606, MED6, ENSECAG00000041394	SMOC1, SLC8A3, COX16, SYNJ2BP, ENSECAG00000031483, ENSECAG00000036606, ENSECAG00000059308, MED6, ENSECAG00000041394, ENSECAG00000058731, ENSECAG00000041675, ADAM20, TTC9, MAP3K9, PCNX1
EXM	30	30,949,798-31,058,050	108.3	21	ENSECAG00000005576, TUBA5P, ENSECAG00000056045, KLHL12, ADIPOR1, CYB5R1, ENSECAG00000008357	LGR6, UBE2T, ENSECAG00000051370, PPP1R12B, ENSECAG00000005576, SYT2, KDM5B, TUBA5P, ENSECAG00000056045, KLHL12, ADIPOR1, CYB5R1, ENSECAG00000008357, ENSECAG00000008372, ENSECAG00000035669, TMEM183A, PPFIA4, MYOG, ADORA1, MYBPH, CHI3L1, CHIT1
EXM	31	163,455-301,829	138.4	16	ENSECAG00000001762, ENSECAG00000001070	ENSECAG00000052083, ENSECAG00000050819, ENSECAG00000057998, ENSECAG00000042997, ENSECAG00000001762, ENSECAG00000001070, ENSECAG00000020414, PDCD2, TBP, PSMB1, FAM120B, DLL1, ERMARD
